# Supplementary material for: Pulsed Electric Fields to Improve the Use of Non-Saccharomyces Starters in Red Wines
Source: Foods. 2021 Jun 25;10(7):1472. doi: 10.3390/foods10071472 (PMC8304018; doi:10.3390/foods10071472)
Supplement: Supplementary file 1 [file foods-10-01472-s001.zip]

Archive with 1 entries (1 files):
- foods-1250291-supplementary.pdf
